# Supplementary material for: The Effect of Social Network Use on Chinese College Students’ Conspicuous Consumption: A Moderated Mediation Model
Source: Behav Sci (Basel). 2023 Sep 1;13(9):732. doi: 10.3390/bs13090732 (PMC10525085; doi:10.3390/bs13090732)
Supplement: Supplementary file 1 [file behavsci-13-00732-s001.zip]

Archive with 1 entries (1 files):
- behavsci-2512012-supplementary.sav
